# Supplementary material for: The influential factors and non-pharmacological interventions of cognitive impairment in children with ischemic stroke
Source: Front Neurol. 2022 Dec 15;13:1072388. doi: 10.3389/fneur.2022.1072388 (PMC9797836; doi:10.3389/fneur.2022.1072388)
Supplement: Supplementary file 1 [file Table_1.XLSX]

## Sheet: Sheet1
Author(year)	study design	stroke diagnosis	sample size	Age (mean)	time post stroke (mean)	Intervention	Clinical outcomes	Results
1.Physical exercise
Chin(2015)	Pre-post intervention	traumatic brain injury	7	33.3±7.9y	4.0±5.5y	vigorous aerobic exercise training on a treadmill,30m*3/w,12w	Trail Making Test Part A (TMT-A), Trail Making Test Part B (TMT-B), and Repeatable Battery for the Assessment of Neuropsychological Status (RBANS)	TMT-A (10.3±6.8; P=.007), TMT-B (9.6±7.0; P=.011), and RBANS total scale (13.3±9.3; P=.009)
Marzolini(2013)	Pre-post intervention	stroke	41	63.6±13.5y	≥10 weeks	aerobic and resistance training (AT+RT)	Montreal Cognitive Assessment (MoCA)	overall MoCA scores (22.5 ± 4.5 to 24.0 ± 3.9, P < .001) as well as in the subdomains of attention/concentration (4.7 ± 1.7 to 5.2 ± 1.3, P = .03) and visuospatial/executive function (3.4 ± 1.1 to 3.9 ± 1.1, P = .002).
Wang(2019)	single-blind randomized controlled trial	stroke, vascular cognitive impairment	225	64.59±4.27y	＜6 months	four groups: (1) physical exercise (50-minute), (2) cognitive training (60-minute), (3) combined physical exercise and cognitive training, (4) control groups ( 45-minute).3 sessions/w,12w.	Trail Making Part B, Stroop, forward digit span, and mental rotation tests	combination of both training VS cognitive training: mental rotation tests (6.52±1.27 to 6.18± 1.31, P = .048)
Moriya(2016)	Pre-post intervention	6 cerebral hemorrhage, 5 cerebral infarction	11	69.6 ± 12.0y	-	moderate intensity aerobic exercise (40 % of maximal oxygen uptake) with a cycling ergometer for 15 min	Sternberg test,near-infrared spectroscopy(prefrontal cortex)	Accuracy (number):3.18 ± 2.0 to 4.54 ± 1.6, P＜.001；Reaction time (ms) ：2051 ± 356 to 1833 ± 293,P＜.001.Changes of oxy-Hb: R-PFC (au):0.018 ± 0.02 to 0.026 ± 0.02, P＜.005
Coe(2006)	randomized controlled trial	Health, middle school children	214	11.5 ± 0.4y	-	moderate activity (30m*5/w,1 semester), vigorous activity(20m*3/w,1 semester)	four core academic classes and standardized test scores	students who performed vigorous physical activity achieved higher academic scores compared with the other students in both first (P ＜0.006) and second (P ＜0.049) semesters
Cichy(2020)	randomized controlled trial	Health, 7-year-old students (first grade)	47	7y	-	Eduball:connecting PA with intellectual activity in the process of teaching and physical education. 45m*2/w,1y.	mathematical knowledge and skills: sets and elements of sets, natural numbers and positional notation, addition and subtraction, multiplication and division, counting money, geometric shapes and measuring length, measuring volume and mass, and measuring time.	students from both groups improved their results, but we found a greater progress in terms of mathematical knowledge and skills in the experimental class compared to the control one(P ＜0.05)
Choi(2016)	controlled trial	combined-type attention-deficit/hyperactivity disorder(n=27); Health(n=18)	45	12.8±0.79y	-	Health and happiness improving movement (HHIM) exercise.13min.	obtain absolute and relative power using electroencephalography (EEG)	After acute HHIM exercise, all children showed significant changes in their relative EEG, mainly in the theta and alpha bands.
Lakes(2019)	Pre-post intervention	cerebral palsy	8	9~14y	-	Ballet. 60m*3/w,6w.	Executive Functions: Hearts and Flowers Tasks	Incongruent trial (flowers): Response time, 903.11 ± 183.79 to 745.86 ± 111.87, P ＜0.001
de Bruijn(2021)	randomized controlled trial	Health	62	9±0.63y	-	aerobic(control) versus cognitively-engaging physical activity(experiment), 30m*4/w, 14w	working memory: Spatial Span Task	no significant effects of the interventions on brain activation were found.
2. Psychological interventions
Yerys(2003)	labor-intensive, feasibility pilot study	cerebral infarcts related to sickle cell disease	6	11~15y	9~11y	academic tutoring, 1 hour(control),academic tutoring, 40min + memory strategies, 20min(experiment). 1h/w, 8w.	Numbers subtest (a digit span task) from the Children’s Memory Scale	Two children who received strategy training improved markedly. There was little change in short-term memory for any of the three children who received tutoring without strategy training.
King(2007)	randomized controlled trial	cerebral infarcts related to sickle cell disease	9	9~16y	-	academic tutoring, 1 hour(control),academic tutoring, 40min + memory strategies, 20min(experiment). In the first year,1h/w, 1y.In the second year, 2h/w, 1y.	California Verbal Learning Test–Children’s Version (CVLT-C),the Digit Span (Forward and Backwards) subtest from the Children’s Memory Scale, and subtests (reading, math, spelling) from the Wechsler Individual Achievement Tests–Second Edition.	CVLT-C:_x005f_x005f_x005f_x0003_15.4 points for intervention vs –3.5 for control, p= 0.02. Digit Span: _x0003_+20 points for intervention and +10.5 for control, p=0.04.
Eve(2016)	Pre-post intervention	arterial ischemic stroke	7	12.8±2.2y	7.3±2.1y	Cogmed WM Training(g (Klingberg et al., 2005). 30~40m*25, during a 5~7 weeks period	the Wechsler Abbreviated Scale of Intelligence [Wechsler, 1999] or the Wechsler Intelligence Scale for Children UK-Fourth Edition [Wechsler, 2004])	No additional significant improvements on standardized psychometric outcome measures were seen either immediately or at 12-month follow-up.
Butler(2008)	multicenter, nationwide, randomized clinical trial.	malignancy that involved CNS disease and/or treatment to the CNS	161	6~17y	-	the Cognitive Remediation Program (CRP). 2-hr * 25 sessions	Academic Achievement; Brief Focused Attention; Working Memory; Memory Recall; Vigilance. Participants in the CRP treatment group were reevaluated upon completion of the intervention and again 6 months postintervention.	The CRP resulted in parent report of improved attention and statistically significant increases in academic achievement.P=0.003
van't(2010)	pilot study, pre-post intervention	medulloblastoma	3	9y,12y,14y	-	SMART (Swedish Memory and Attention ReTraining). 1-hr * 5d/w, 10w.	the Gordon Diagnostic System; the Stroop Test;Rey-Osterrieth Com_x005f_x005f_x005f_x0002_plex Figure test; the Rey Auditory-Verbal Learning Test; Digit Span from the Wechsler Scales	the children's attention and memory performance improved
Corti(2020)	randomized, stepped-wedge design	TBI(20),Stroke(9), Anoxia(2),	22	13.6±1.7y	-	Remote computerized cognitive training (CCT)， 5d/w, 8w.	visual-spatial working memory	multi-domain CCT can produce benefits in visual-spatial working memory
3.Neuromodulation
Gillick(2015)	double-blind, randomized placebo-controlled	hemispheric stroke or periventricular leukomalacia	11	14±3.5y	14±3.5y	intervention of 10 minutes of 0.7 mA tDCS was applied to bilateral primary motor cortices.	The tDCS intervention was considered safe if there was no individual decline of 25% or group decline of 2 standard deviations for motor evoked potentials (MEPs) and behavioral data; no report of adverse events.	No serious adverse events, including seizure, occurred. The most common side effects reported were sleepiness and concentration difficulties, which resolved within 24 hours.
Gillick(2015)	double-blind, randomized placebo-controlled	stroke	19	10.8±2.9y	10.8±2.9y	rTMS(M1, 1Hz or 6Hz，10min/d) + mCIMT（2-hr/d）. 13 day.	-	No major adverse events occurred. The most common events were headaches (real: 50%, sham: 89%; P = .14) and cast irritation (real: 30%, sham: 44%; P = .65).
4. Other interventions
Kim(2016)	randomized control pilot study	cerebral palsy	18	65±2.9y	-	Functional Electrical Stimulation (FES) + The brain-computer interface (BCI): 30min * 5d/w, 6w.	The attention index was defined as the ratio of theta waves to SMR and mid-beta waves	Significant improvements in the SMR and M-beta of Fp1 and Fp2 were seen in the BCI-FES group. No significant difference between BCI-FES group and control group.
Ahn(2021)	Pre-post intervention	Intellectual Disabilities	13	9.2 ± 1.7y	-	virtual reality (VR) and computer game-based cognitive therapy; 40min * 1d/w, 12w.	Bruininks-Oseretsky Test of Motor Proficiency-2 (BOT-2); Developmental Test of Visual Perception-2 (DTVP-2)	The VR and computer game-based cognitive therapy has shown significant difference in total standard score of BOT-2 associated with visual-motor integration representing improved motor function (p < 0.01). Comparison of the DTVP-2 scores showed the significant difference in visual-motor integration of spatial relation and visual-motor speed (p < 0.05), motor-reduced visual perception (p < 0.01), a…
Särkämö(2008)	single-blind, randomized, and controlled trial	stroke	55	56.1±9.6y	7.4±2.8d	Music group: their own favourite music; language group: narrated audio books. ＞60min/d, 60d.	Verbal memory:Rivermead Behavioural Memory Test; Short-term and working memory: Wechsler Memory Scale—Revised; Visuospatial cognition: clock task; Executive functions: Frontal Assessment Battery; Focused attention; Sustained attention.	verbal memory and focused attention improved significantly more in the music group than in the language and control groups
